# Supplementary material for: Anisakicidal Effects of R (+) Limonene: An Alternative to Freezing Treatment in the Industrial Anchovy Marinating Process
Source: Foods. 2022 Apr 13;11(8):1121. doi: 10.3390/foods11081121 (PMC9028723; doi:10.3390/foods11081121)
Supplement: Supplementary file 1 [file foods-11-01121-s001.zip]

Archive with 4 entries (4 files):
- Figures S1 and S2.pdf
- Table S1.pdf
- Table S2.pdf
- Table S3.pdf
